# Supplementary material for: Phase Behavior of Polydisperse Y-Shaped Polymer Brushes under Good Solvent Conditions
Source: Polymers (Basel). 2024 Mar 6;16(5):721. doi: 10.3390/polym16050721 (PMC10934012; doi:10.3390/polym16050721)
Supplement: Supplementary file 1 [file polymers-16-00721-s001.zip]

Archive with 1 entries (1 files):
- polymers-2855499-supplementary.pdf
